# Supplementary material for: Exercise-Induced Extracellular Vesicles Delay the Progression of Prostate Cancer
Source: Front Mol Biosci. 2022 Jan 11;8:784080. doi: 10.3389/fmolb.2021.784080 (PMC8787363; doi:10.3389/fmolb.2021.784080)
Supplement: Supplementary file 1 [file Table2.XLSX]

## Sheet: Sheet1
Supplementary Table 2. Differentially expressed RNAs in Pre-RUN Evs from the runner groupd vs sedentary rat group
ID	Gene name	LogFC	p-value	Adjusted p-value, BH	Description	Aliases	Function	expr	atlas	ensembl	rgd	ncbi	pubmedRat	pubmed10
ENSRNOG00000000130	Dnajb5	-7.9452	2.45422e-09	2.95134e-05	DnaJ heat shock protein family (Hsp40) member B5			Biased expression in Muscle (RPKM 168.1), Brain (RPKM 82.7) and 9 other tissues	https://www.ensembl.org/Rattus_norvegicus/Gene/ExpressionAtlas?g=ENSRNOG00000000130	http://www.ensembl.org/id/ENSRNOG00000000130	https://rgd.mcw.edu/rgdweb/search/search.html?term=1307453	https://www.ncbi.nlm.nih.gov/gene?term=(Dnajb5[Gene Name]) AND Rattus norvegicus[Organism]	https://pubmed.ncbi.nlm.nih.gov/20626002	https://pubmed.ncbi.nlm.nih.gov/33191150 https://pubmed.ncbi.nlm.nih.gov/33153970 https://pubmed.ncbi.nlm.nih.gov/31295760 https://pubmed.ncbi.nlm.nih.gov/31001329 https://pubmed.ncbi.nlm.nih.gov/29113809 https://pubmed.ncbi.nlm.nih.gov/28380666 https://pubmed.ncbi.nlm.nih.gov/27740511 https://pubmed.ncbi.nlm.nih.gov/27462267 https://pubmed.ncbi.nlm.nih.gov/26713440 https://pubmed.ncbi.nlm.nih.go…
ENSRNOG00000010791	Ripor3	-7.45807	4.64924e-09	2.95134e-05	RIPOR family member 3	Fam65c		Biased expression in Kidney (RPKM 21.2), Liver (RPKM 17.8) and 9 other tissues	https://www.ensembl.org/Rattus_norvegicus/Gene/ExpressionAtlas?g=ENSRNOG00000010791	http://www.ensembl.org/id/ENSRNOG00000010791	https://rgd.mcw.edu/rgdweb/search/search.html?term=1587669	https://www.ncbi.nlm.nih.gov/gene?term=(Ripor3[Gene Name]) AND Rattus norvegicus[Organism]		https://pubmed.ncbi.nlm.nih.gov/31391008
ENSRNOG00000003014	Poglut1	8.21091	8.63294e-09	3.65346e-05	protein O-glucosyltransferase 1	Ktelc1, RGD1306248		Biased expression in Thymus (RPKM 128.2), Brain (RPKM 117.2) and 9 other tissues	https://www.ensembl.org/Rattus_norvegicus/Gene/ExpressionAtlas?g=ENSRNOG00000003014	http://www.ensembl.org/id/ENSRNOG00000003014	https://rgd.mcw.edu/rgdweb/search/search.html?term=1306248	https://www.ncbi.nlm.nih.gov/gene?term=(Poglut1[Gene Name]) AND Rattus norvegicus[Organism]		https://pubmed.ncbi.nlm.nih.gov/34411563 https://pubmed.ncbi.nlm.nih.gov/33861953 https://pubmed.ncbi.nlm.nih.gov/33488918 https://pubmed.ncbi.nlm.nih.gov/33436558 https://pubmed.ncbi.nlm.nih.gov/33368260 https://pubmed.ncbi.nlm.nih.gov/33341260 https://pubmed.ncbi.nlm.nih.gov/32528171 https://pubmed.ncbi.nlm.nih.gov/32518939 https://pubmed.ncbi.nlm.nih.gov/32411507 https://pubmed.ncbi.nlm.nih.go…
ENSRNOG00000024402	Focad	-4.90725	8.57894e-07	0.00272296	focadhesin	Ir22, RGD1311849		Biased expression in Brain (RPKM 101.0), Muscle (RPKM 96.0) and 9 other tissues	https://www.ensembl.org/Rattus_norvegicus/Gene/ExpressionAtlas?g=ENSRNOG00000024402	http://www.ensembl.org/id/ENSRNOG00000024402	https://rgd.mcw.edu/rgdweb/search/search.html?term=1311849	https://www.ncbi.nlm.nih.gov/gene?term=(Focad[Gene Name]) AND Rattus norvegicus[Organism]		https://pubmed.ncbi.nlm.nih.gov/34434215 https://pubmed.ncbi.nlm.nih.gov/33049985 https://pubmed.ncbi.nlm.nih.gov/32898818 https://pubmed.ncbi.nlm.nih.gov/32657269 https://pubmed.ncbi.nlm.nih.gov/32449991 https://pubmed.ncbi.nlm.nih.gov/32048998 https://pubmed.ncbi.nlm.nih.gov/31814461 https://pubmed.ncbi.nlm.nih.gov/31510016 https://pubmed.ncbi.nlm.nih.gov/31473790 https://pubmed.ncbi.nlm.nih.go…
ENSRNOG00000052564	Gpx3	-6.97149	1.41804e-06	0.00321563	glutathione peroxidase 3	GPx-3, GPx-P, GSHPx-3, GSHPx-P, Gpxp	The protein encoded by this gene belongs to the glutathione peroxidase family, members of which catalyze the reduction of organic hydroperoxides and hydrogen peroxide (H2O2) by glutathione, and thereby protect cells against oxidative damage. Several isozymes of this gene family exist in vertebrates, which vary in cellular location and substrate specificity. This isozyme is secreted and is predomi…	Restricted expression toward (RPKM 17670.6)	https://www.ensembl.org/Rattus_norvegicus/Gene/ExpressionAtlas?g=ENSRNOG00000052564	http://www.ensembl.org/id/ENSRNOG00000052564	https://rgd.mcw.edu/rgdweb/search/search.html?term=69224	https://www.ncbi.nlm.nih.gov/gene?term=(Gpx3[Gene Name]) AND Rattus norvegicus[Organism]	https://pubmed.ncbi.nlm.nih.gov/34288548 https://pubmed.ncbi.nlm.nih.gov/33935736 https://pubmed.ncbi.nlm.nih.gov/33818798 https://pubmed.ncbi.nlm.nih.gov/33415582 https://pubmed.ncbi.nlm.nih.gov/32816128 https://pubmed.ncbi.nlm.nih.gov/32633393 https://pubmed.ncbi.nlm.nih.gov/32592386 https://pubmed.ncbi.nlm.nih.gov/32342074 https://pubmed.ncbi.nlm.nih.gov/32149567 https://pubmed.ncbi.nlm.nih.go…	https://pubmed.ncbi.nlm.nih.gov/34488775 https://pubmed.ncbi.nlm.nih.gov/34484164 https://pubmed.ncbi.nlm.nih.gov/34481088 https://pubmed.ncbi.nlm.nih.gov/34480665 https://pubmed.ncbi.nlm.nih.gov/34456747 https://pubmed.ncbi.nlm.nih.gov/34436752 https://pubmed.ncbi.nlm.nih.gov/34400859 https://pubmed.ncbi.nlm.nih.gov/34387669 https://pubmed.ncbi.nlm.nih.gov/34381803 https://pubmed.ncbi.nlm.nih.go…
ENSRNOG00000017362	AC107331.1	-5.15648	1.56753e-06	0.00321563					https://www.ensembl.org/Rattus_norvegicus/Gene/ExpressionAtlas?g=ENSRNOG00000017362	http://www.ensembl.org/id/ENSRNOG00000017362		https://www.ncbi.nlm.nih.gov/gene?term=(AC107331.1[Gene Name]) AND Rattus norvegicus[Organism]
ENSRNOG00000011887	RGD1307929	5.88897	1.96967e-06	0.00321563	similar to CG14967-PA			Biased expression in Kidney (RPKM 513.2), Adrenal (RPKM 381.1) and 9 other tissues	https://www.ensembl.org/Rattus_norvegicus/Gene/ExpressionAtlas?g=ENSRNOG00000011887	http://www.ensembl.org/id/ENSRNOG00000011887	https://rgd.mcw.edu/rgdweb/search/search.html?term=1307929	https://www.ncbi.nlm.nih.gov/gene?term=(RGD1307929[Gene Name]) AND Rattus norvegicus[Organism]
ENSRNOG00000014876	Lpin2	-5.4551	2.02623e-06	0.00321563	lipin 2			Biased expression in Kidney (RPKM 124.7), Spleen (RPKM 111.6) and 9 other tissues	https://www.ensembl.org/Rattus_norvegicus/Gene/ExpressionAtlas?g=ENSRNOG00000014876	http://www.ensembl.org/id/ENSRNOG00000014876	https://rgd.mcw.edu/rgdweb/search/search.html?term=1304588	https://www.ncbi.nlm.nih.gov/gene?term=(Lpin2[Gene Name]) AND Rattus norvegicus[Organism]	https://pubmed.ncbi.nlm.nih.gov/19805517 https://pubmed.ncbi.nlm.nih.gov/19799857 https://pubmed.ncbi.nlm.nih.gov/12242611	https://pubmed.ncbi.nlm.nih.gov/34365623 https://pubmed.ncbi.nlm.nih.gov/34177904 https://pubmed.ncbi.nlm.nih.gov/33993107 https://pubmed.ncbi.nlm.nih.gov/33813326 https://pubmed.ncbi.nlm.nih.gov/33809261 https://pubmed.ncbi.nlm.nih.gov/33670882 https://pubmed.ncbi.nlm.nih.gov/33596934 https://pubmed.ncbi.nlm.nih.gov/33314777 https://pubmed.ncbi.nlm.nih.gov/33042144 https://pubmed.ncbi.nlm.nih.go…
ENSRNOG00000000457	Tap1	-6.64649	3.26404e-06	0.00460448	transporter 1, ATP binding cassette subfamily B member	Abcb2, Cim, Tap2	has similarity to multidrug resistant transporters; may transport antigenic peptides across the endoplasmic reticulum membrane in preparation for MHC class I presentation [RGD, Feb 2006]	Biased expression in Thymus (RPKM 337.5), Spleen (RPKM 282.5) and 9 other tissues	https://www.ensembl.org/Rattus_norvegicus/Gene/ExpressionAtlas?g=ENSRNOG00000000457	http://www.ensembl.org/id/ENSRNOG00000000457	https://rgd.mcw.edu/rgdweb/search/search.html?term=3817	https://www.ncbi.nlm.nih.gov/gene?term=(Tap1[Gene Name]) AND Rattus norvegicus[Organism]	https://pubmed.ncbi.nlm.nih.gov/28542489 https://pubmed.ncbi.nlm.nih.gov/26324772 https://pubmed.ncbi.nlm.nih.gov/25895368 https://pubmed.ncbi.nlm.nih.gov/25320083 https://pubmed.ncbi.nlm.nih.gov/24732569 https://pubmed.ncbi.nlm.nih.gov/23942904 https://pubmed.ncbi.nlm.nih.gov/22688007 https://pubmed.ncbi.nlm.nih.gov/22562814 https://pubmed.ncbi.nlm.nih.gov/18802093 https://pubmed.ncbi.nlm.nih.go…	https://pubmed.ncbi.nlm.nih.gov/34439175 https://pubmed.ncbi.nlm.nih.gov/34410967 https://pubmed.ncbi.nlm.nih.gov/34375431 https://pubmed.ncbi.nlm.nih.gov/34373132 https://pubmed.ncbi.nlm.nih.gov/34329197 https://pubmed.ncbi.nlm.nih.gov/34313250 https://pubmed.ncbi.nlm.nih.gov/34303919 https://pubmed.ncbi.nlm.nih.gov/34280577 https://pubmed.ncbi.nlm.nih.gov/34262881 https://pubmed.ncbi.nlm.nih.go…
ENSRNOG00000017821	Agxt2	-6.27844	6.16158e-06	0.00782274	alanine-glyoxylate aminotransferase 2	AGT2		Restricted expression toward (RPKM 3234.4)	https://www.ensembl.org/Rattus_norvegicus/Gene/ExpressionAtlas?g=ENSRNOG00000017821	http://www.ensembl.org/id/ENSRNOG00000017821	https://rgd.mcw.edu/rgdweb/search/search.html?term=621767	https://www.ncbi.nlm.nih.gov/gene?term=(Agxt2[Gene Name]) AND Rattus norvegicus[Organism]	https://pubmed.ncbi.nlm.nih.gov/31818439	https://pubmed.ncbi.nlm.nih.gov/34229076 https://pubmed.ncbi.nlm.nih.gov/33892010 https://pubmed.ncbi.nlm.nih.gov/33879046 https://pubmed.ncbi.nlm.nih.gov/33271854 https://pubmed.ncbi.nlm.nih.gov/32948897 https://pubmed.ncbi.nlm.nih.gov/32701483 https://pubmed.ncbi.nlm.nih.gov/32663097 https://pubmed.ncbi.nlm.nih.gov/31839812 https://pubmed.ncbi.nlm.nih.gov/31818439 https://pubmed.ncbi.nlm.nih.go…
ENSRNOG00000010486	Mpp4	-6.31664	7.44214e-06	0.00789148	membrane palmitoylated protein 4	Dlg6	member of the membrane associated guanylate kinase (MAGUK) superfamily; predominantly expressed in brain [RGD, Feb 2006]	Biased expression in Brain (RPKM 20.5), Lung (RPKM 5.7) and 9 other tissues	https://www.ensembl.org/Rattus_norvegicus/Gene/ExpressionAtlas?g=ENSRNOG00000010486	http://www.ensembl.org/id/ENSRNOG00000010486	https://rgd.mcw.edu/rgdweb/search/search.html?term=620016	https://www.ncbi.nlm.nih.gov/gene?term=(Mpp4[Gene Name]) AND Rattus norvegicus[Organism]		https://pubmed.ncbi.nlm.nih.gov/33811161 https://pubmed.ncbi.nlm.nih.gov/33758304 https://pubmed.ncbi.nlm.nih.gov/32796847 https://pubmed.ncbi.nlm.nih.gov/32378780 https://pubmed.ncbi.nlm.nih.gov/30445411 https://pubmed.ncbi.nlm.nih.gov/30084954 https://pubmed.ncbi.nlm.nih.gov/31723780 https://pubmed.ncbi.nlm.nih.gov/28761001 https://pubmed.ncbi.nlm.nih.gov/28704388 https://pubmed.ncbi.nlm.nih.go…
ENSRNOG00000017863	Zeb1	-6.48851	7.87849e-06	0.00789148	zinc finger E-box binding homeobox 1	Tcf8, Zfhx1a, deltaEF1	zinc finger and homeodomain protein that binds T3-response elements [RGD, Feb 2006]	Biased expression in Heart (RPKM 262.7), Lung (RPKM 169.1) and 9 other tissues	https://www.ensembl.org/Rattus_norvegicus/Gene/ExpressionAtlas?g=ENSRNOG00000017863	http://www.ensembl.org/id/ENSRNOG00000017863	https://rgd.mcw.edu/rgdweb/search/search.html?term=3831	https://www.ncbi.nlm.nih.gov/gene?term=(Zeb1[Gene Name]) AND Rattus norvegicus[Organism]	https://pubmed.ncbi.nlm.nih.gov/34150015 https://pubmed.ncbi.nlm.nih.gov/34032956 https://pubmed.ncbi.nlm.nih.gov/33967827 https://pubmed.ncbi.nlm.nih.gov/33846788 https://pubmed.ncbi.nlm.nih.gov/33544723 https://pubmed.ncbi.nlm.nih.gov/33058500 https://pubmed.ncbi.nlm.nih.gov/32816185 https://pubmed.ncbi.nlm.nih.gov/32336545 https://pubmed.ncbi.nlm.nih.gov/32278027 https://pubmed.ncbi.nlm.nih.go…	https://pubmed.ncbi.nlm.nih.gov/34502497 https://pubmed.ncbi.nlm.nih.gov/34496784 https://pubmed.ncbi.nlm.nih.gov/34493213 https://pubmed.ncbi.nlm.nih.gov/34490089 https://pubmed.ncbi.nlm.nih.gov/34488496 https://pubmed.ncbi.nlm.nih.gov/34470575 https://pubmed.ncbi.nlm.nih.gov/34468271 https://pubmed.ncbi.nlm.nih.gov/34466140 https://pubmed.ncbi.nlm.nih.gov/34462875 https://pubmed.ncbi.nlm.nih.go…
ENSRNOG00000037688	Ak9	-6.54108	8.08044e-06	0.00789148	adenylate kinase 9	Akd2, RGD1559879, RGD1560386		Biased expression in Testes (RPKM 78.6), Lung (RPKM 32.1) and 3 other tissues	https://www.ensembl.org/Rattus_norvegicus/Gene/ExpressionAtlas?g=ENSRNOG00000037688	http://www.ensembl.org/id/ENSRNOG00000037688	https://rgd.mcw.edu/rgdweb/search/search.html?term=1559879	https://www.ncbi.nlm.nih.gov/gene?term=(Ak9[Gene Name]) AND Rattus norvegicus[Organism]		https://pubmed.ncbi.nlm.nih.gov/34028060 https://pubmed.ncbi.nlm.nih.gov/29541605 https://pubmed.ncbi.nlm.nih.gov/28667605 https://pubmed.ncbi.nlm.nih.gov/28130767 https://pubmed.ncbi.nlm.nih.gov/27966543 https://pubmed.ncbi.nlm.nih.gov/26609109 https://pubmed.ncbi.nlm.nih.gov/25030992 https://pubmed.ncbi.nlm.nih.gov/24495878 https://pubmed.ncbi.nlm.nih.gov/24127692 https://pubmed.ncbi.nlm.nih.go…
ENSRNOG00000018939	Rexo2	-6.21218	1.88476e-05	0.0170921	RNA exonuclease 2	Smfn		Biased expression in Spleen (RPKM 161.5), Adrenal (RPKM 150.6) and 9 other tissues	https://www.ensembl.org/Rattus_norvegicus/Gene/ExpressionAtlas?g=ENSRNOG00000018939	http://www.ensembl.org/id/ENSRNOG00000018939	https://rgd.mcw.edu/rgdweb/search/search.html?term=1304874	https://www.ncbi.nlm.nih.gov/gene?term=(Rexo2[Gene Name]) AND Rattus norvegicus[Organism]	https://pubmed.ncbi.nlm.nih.gov/33292607 https://pubmed.ncbi.nlm.nih.gov/29277971	https://pubmed.ncbi.nlm.nih.gov/34465742 https://pubmed.ncbi.nlm.nih.gov/34088969 https://pubmed.ncbi.nlm.nih.gov/33292607 https://pubmed.ncbi.nlm.nih.gov/33193734 https://pubmed.ncbi.nlm.nih.gov/32882325 https://pubmed.ncbi.nlm.nih.gov/32550916 https://pubmed.ncbi.nlm.nih.gov/32365187 https://pubmed.ncbi.nlm.nih.gov/32354376 https://pubmed.ncbi.nlm.nih.gov/31809742 https://pubmed.ncbi.nlm.nih.go…
ENSRNOG00000060412	RT1-M4	-6.11029	2.23477e-05	0.0188022	RT1 class Ib, locus M4	RT1.M4	may play a role in antigen presentation [RGD, Feb 2006]	Biased expression in Thymus (RPKM 4.0), Testes (RPKM 3.3) and 9 other tissues	https://www.ensembl.org/Rattus_norvegicus/Gene/ExpressionAtlas?g=ENSRNOG00000060412	http://www.ensembl.org/id/ENSRNOG00000060412	https://rgd.mcw.edu/rgdweb/search/search.html?term=1562593	https://www.ncbi.nlm.nih.gov/gene?term=(RT1-M4[Gene Name]) AND Rattus norvegicus[Organism]	https://pubmed.ncbi.nlm.nih.gov/18324395 https://pubmed.ncbi.nlm.nih.gov/11238641 https://pubmed.ncbi.nlm.nih.gov/9799340	https://pubmed.ncbi.nlm.nih.gov/18324395 https://pubmed.ncbi.nlm.nih.gov/11238641 https://pubmed.ncbi.nlm.nih.gov/9799340
ENSRNOG00000009734	Akr1b8	-5.9994	2.36953e-05	0.0188022	aldo-keto reductase family 1, member B8		carcinogen-dependent tumor-associated protein [RGD, Feb 2006]	Biased expression in Adrenal (RPKM 5569.0) and Kidney (RPKM 242.2)	https://www.ensembl.org/Rattus_norvegicus/Gene/ExpressionAtlas?g=ENSRNOG00000009734	http://www.ensembl.org/id/ENSRNOG00000009734	https://rgd.mcw.edu/rgdweb/search/search.html?term=708475	https://www.ncbi.nlm.nih.gov/gene?term=(Akr1b8[Gene Name]) AND Rattus norvegicus[Organism]	https://pubmed.ncbi.nlm.nih.gov/33818518 https://pubmed.ncbi.nlm.nih.gov/32556446 https://pubmed.ncbi.nlm.nih.gov/29383608 https://pubmed.ncbi.nlm.nih.gov/28322781 https://pubmed.ncbi.nlm.nih.gov/22076107 https://pubmed.ncbi.nlm.nih.gov/21963864 https://pubmed.ncbi.nlm.nih.gov/21329680 https://pubmed.ncbi.nlm.nih.gov/19920056 https://pubmed.ncbi.nlm.nih.gov/19191009 https://pubmed.ncbi.nlm.nih.go…	https://pubmed.ncbi.nlm.nih.gov/33818518 https://pubmed.ncbi.nlm.nih.gov/33644071 https://pubmed.ncbi.nlm.nih.gov/33593819 https://pubmed.ncbi.nlm.nih.gov/32556446 https://pubmed.ncbi.nlm.nih.gov/31911858 https://pubmed.ncbi.nlm.nih.gov/30146317 https://pubmed.ncbi.nlm.nih.gov/29431616 https://pubmed.ncbi.nlm.nih.gov/29383608 https://pubmed.ncbi.nlm.nih.gov/29238976 https://pubmed.ncbi.nlm.nih.go…
ENSRNOG00000014197	Tmem51	-6.00301	2.69235e-05	0.0188972	transmembrane protein 51	RGD1565452		Biased expression in Kidney (RPKM 83.0), Spleen (RPKM 27.2) and 8 other tissues	https://www.ensembl.org/Rattus_norvegicus/Gene/ExpressionAtlas?g=ENSRNOG00000014197	http://www.ensembl.org/id/ENSRNOG00000014197	https://rgd.mcw.edu/rgdweb/search/search.html?term=1565452	https://www.ncbi.nlm.nih.gov/gene?term=(Tmem51[Gene Name]) AND Rattus norvegicus[Organism]	https://pubmed.ncbi.nlm.nih.gov/31127295	https://pubmed.ncbi.nlm.nih.gov/33176066 https://pubmed.ncbi.nlm.nih.gov/32087494 https://pubmed.ncbi.nlm.nih.gov/31565549 https://pubmed.ncbi.nlm.nih.gov/31490055 https://pubmed.ncbi.nlm.nih.gov/31127295 https://pubmed.ncbi.nlm.nih.gov/28130229 https://pubmed.ncbi.nlm.nih.gov/27799788 https://pubmed.ncbi.nlm.nih.gov/27240826
ENSRNOG00000016231	Polr2d	-4.66504	2.78028e-05	0.0188972	RNA polymerase II subunit D			Biased expression in Thymus (RPKM 172.5), Spleen (RPKM 168.6) and 9 other tissues	https://www.ensembl.org/Rattus_norvegicus/Gene/ExpressionAtlas?g=ENSRNOG00000016231	http://www.ensembl.org/id/ENSRNOG00000016231	https://rgd.mcw.edu/rgdweb/search/search.html?term=1308565	https://www.ncbi.nlm.nih.gov/gene?term=(Polr2d[Gene Name]) AND Rattus norvegicus[Organism]		https://pubmed.ncbi.nlm.nih.gov/32924750 https://pubmed.ncbi.nlm.nih.gov/32764610 https://pubmed.ncbi.nlm.nih.gov/32576585 https://pubmed.ncbi.nlm.nih.gov/32497619 https://pubmed.ncbi.nlm.nih.gov/32046373 https://pubmed.ncbi.nlm.nih.gov/29196733 https://pubmed.ncbi.nlm.nih.gov/23073835 https://pubmed.ncbi.nlm.nih.gov/22542753 https://pubmed.ncbi.nlm.nih.gov/21649900 https://pubmed.ncbi.nlm.nih.go…
ENSRNOG00000060349	Fam3c	-5.92739	3.23116e-05	0.0188972	FAM3 metabolism regulating signaling molecule C		human homolog is a member of a cytokine-like gene family [RGD, Feb 2006]	Biased expression in Spleen (RPKM 267.4), Brain (RPKM 218.7) and 9 other tissues	https://www.ensembl.org/Rattus_norvegicus/Gene/ExpressionAtlas?g=ENSRNOG00000060349	http://www.ensembl.org/id/ENSRNOG00000060349	https://rgd.mcw.edu/rgdweb/search/search.html?term=735193	https://www.ncbi.nlm.nih.gov/gene?term=(Fam3c[Gene Name]) AND Rattus norvegicus[Organism]	https://pubmed.ncbi.nlm.nih.gov/24894631	https://pubmed.ncbi.nlm.nih.gov/34378027 https://pubmed.ncbi.nlm.nih.gov/34131443 https://pubmed.ncbi.nlm.nih.gov/33806625 https://pubmed.ncbi.nlm.nih.gov/33666514 https://pubmed.ncbi.nlm.nih.gov/33596971 https://pubmed.ncbi.nlm.nih.gov/33492290 https://pubmed.ncbi.nlm.nih.gov/33003475 https://pubmed.ncbi.nlm.nih.gov/32316026 https://pubmed.ncbi.nlm.nih.gov/31880039 https://pubmed.ncbi.nlm.nih.go…
ENSRNOG00000004781	Crmp1	-5.61826	3.25843e-05	0.0188972	collapsin response mediator protein 1		protein that may play a role in neuronal plasticity by transduction of signals from semaphorins [RGD, Feb 2006]	Biased expression in Brain (RPKM 172.4) and Adrenal (RPKM 12.7)	https://www.ensembl.org/Rattus_norvegicus/Gene/ExpressionAtlas?g=ENSRNOG00000004781	http://www.ensembl.org/id/ENSRNOG00000004781	https://rgd.mcw.edu/rgdweb/search/search.html?term=2407	https://www.ncbi.nlm.nih.gov/gene?term=(Crmp1[Gene Name]) AND Rattus norvegicus[Organism]	https://pubmed.ncbi.nlm.nih.gov/33771901 https://pubmed.ncbi.nlm.nih.gov/25908449 https://pubmed.ncbi.nlm.nih.gov/25526860 https://pubmed.ncbi.nlm.nih.gov/25358863 https://pubmed.ncbi.nlm.nih.gov/22933777 https://pubmed.ncbi.nlm.nih.gov/22359051 https://pubmed.ncbi.nlm.nih.gov/21953449 https://pubmed.ncbi.nlm.nih.gov/20489728 https://pubmed.ncbi.nlm.nih.gov/18220421 https://pubmed.ncbi.nlm.nih.go…	https://pubmed.ncbi.nlm.nih.gov/34320692 https://pubmed.ncbi.nlm.nih.gov/34297816 https://pubmed.ncbi.nlm.nih.gov/34202325 https://pubmed.ncbi.nlm.nih.gov/34201730 https://pubmed.ncbi.nlm.nih.gov/33771901 https://pubmed.ncbi.nlm.nih.gov/33483694 https://pubmed.ncbi.nlm.nih.gov/33449368 https://pubmed.ncbi.nlm.nih.gov/32804096 https://pubmed.ncbi.nlm.nih.gov/32426045 https://pubmed.ncbi.nlm.nih.go…
ENSRNOG00000028548	Ccl9	-5.77196	3.40783e-05	0.0188972	chemokine (C-C motif) ligand 9			Restricted expression toward (RPKM 1888.9)	https://www.ensembl.org/Rattus_norvegicus/Gene/ExpressionAtlas?g=ENSRNOG00000028548	http://www.ensembl.org/id/ENSRNOG00000028548	https://rgd.mcw.edu/rgdweb/search/search.html?term=1310563	https://www.ncbi.nlm.nih.gov/gene?term=(Ccl9[Gene Name]) AND Rattus norvegicus[Organism]	https://pubmed.ncbi.nlm.nih.gov/31919846 https://pubmed.ncbi.nlm.nih.gov/29415332 https://pubmed.ncbi.nlm.nih.gov/27525724 https://pubmed.ncbi.nlm.nih.gov/25251587 https://pubmed.ncbi.nlm.nih.gov/24206615 https://pubmed.ncbi.nlm.nih.gov/22216977 https://pubmed.ncbi.nlm.nih.gov/19393265 https://pubmed.ncbi.nlm.nih.gov/16304045 https://pubmed.ncbi.nlm.nih.gov/15919212 https://pubmed.ncbi.nlm.nih.go…	https://pubmed.ncbi.nlm.nih.gov/34432833 https://pubmed.ncbi.nlm.nih.gov/34222220 https://pubmed.ncbi.nlm.nih.gov/33895725 https://pubmed.ncbi.nlm.nih.gov/33669949 https://pubmed.ncbi.nlm.nih.gov/33548230 https://pubmed.ncbi.nlm.nih.gov/33542714 https://pubmed.ncbi.nlm.nih.gov/33511766 https://pubmed.ncbi.nlm.nih.gov/33437904 https://pubmed.ncbi.nlm.nih.gov/33326461 https://pubmed.ncbi.nlm.nih.go…
ENSRNOG00000010496	Med17	5.13174	3.42947e-05	0.0188972	mediator complex subunit 17	Crsp6		Biased expression in Thymus (RPKM 57.0), Kidney (RPKM 48.6) and 9 other tissues	https://www.ensembl.org/Rattus_norvegicus/Gene/ExpressionAtlas?g=ENSRNOG00000010496	http://www.ensembl.org/id/ENSRNOG00000010496	https://rgd.mcw.edu/rgdweb/search/search.html?term=1311120	https://www.ncbi.nlm.nih.gov/gene?term=(Med17[Gene Name]) AND Rattus norvegicus[Organism]		https://pubmed.ncbi.nlm.nih.gov/34392449 https://pubmed.ncbi.nlm.nih.gov/33958484 https://pubmed.ncbi.nlm.nih.gov/33902108 https://pubmed.ncbi.nlm.nih.gov/33789343 https://pubmed.ncbi.nlm.nih.gov/33756211 https://pubmed.ncbi.nlm.nih.gov/33746938 https://pubmed.ncbi.nlm.nih.gov/33596087 https://pubmed.ncbi.nlm.nih.gov/33251584 https://pubmed.ncbi.nlm.nih.gov/33017027 https://pubmed.ncbi.nlm.nih.go…
ENSRNOG00000043225	Zfp771	-5.72591	3.56548e-05	0.0188972	zinc finger protein 771	RGD1305903, Znf771		Biased expression in Brain (RPKM 46.2), Muscle (RPKM 44.4) and 9 other tissues	https://www.ensembl.org/Rattus_norvegicus/Gene/ExpressionAtlas?g=ENSRNOG00000043225	http://www.ensembl.org/id/ENSRNOG00000043225	https://rgd.mcw.edu/rgdweb/search/search.html?term=1305903	https://www.ncbi.nlm.nih.gov/gene?term=(Zfp771[Gene Name]) AND Rattus norvegicus[Organism]
ENSRNOG00000013681	Kcns1	-5.83162	3.57225e-05	0.0188972	potassium voltage-gated channel, modifier subfamily S, member 1	Kv9.1	potassium channel alpha-subunit [RGD, Feb 2006]	Biased expression in Brain (RPKM 17.3), Lung (RPKM 1.6) and 1 other tissue	https://www.ensembl.org/Rattus_norvegicus/Gene/ExpressionAtlas?g=ENSRNOG00000013681	http://www.ensembl.org/id/ENSRNOG00000013681	https://rgd.mcw.edu/rgdweb/search/search.html?term=621524	https://www.ncbi.nlm.nih.gov/gene?term=(Kcns1[Gene Name]) AND Rattus norvegicus[Organism]	https://pubmed.ncbi.nlm.nih.gov/23197740 https://pubmed.ncbi.nlm.nih.gov/20724292 https://pubmed.ncbi.nlm.nih.gov/17346910 https://pubmed.ncbi.nlm.nih.gov/15582586 https://pubmed.ncbi.nlm.nih.gov/10962170 https://pubmed.ncbi.nlm.nih.gov/10098883 https://pubmed.ncbi.nlm.nih.gov/9704029	https://pubmed.ncbi.nlm.nih.gov/33059026 https://pubmed.ncbi.nlm.nih.gov/31481972 https://pubmed.ncbi.nlm.nih.gov/31206175 https://pubmed.ncbi.nlm.nih.gov/31129315 https://pubmed.ncbi.nlm.nih.gov/30392277 https://pubmed.ncbi.nlm.nih.gov/30142075 https://pubmed.ncbi.nlm.nih.gov/29911575 https://pubmed.ncbi.nlm.nih.gov/29697531 https://pubmed.ncbi.nlm.nih.gov/29205277 https://pubmed.ncbi.nlm.nih.go…
ENSRNOG00000010431	Msh4	-5.43037	4.24761e-05	0.0215711	mutS homolog 4			Restricted expression toward (RPKM 20.4)	https://www.ensembl.org/Rattus_norvegicus/Gene/ExpressionAtlas?g=ENSRNOG00000010431	http://www.ensembl.org/id/ENSRNOG00000010431	https://rgd.mcw.edu/rgdweb/search/search.html?term=1309190	https://www.ncbi.nlm.nih.gov/gene?term=(Msh4[Gene Name]) AND Rattus norvegicus[Organism]	https://pubmed.ncbi.nlm.nih.gov/11950880 https://pubmed.ncbi.nlm.nih.gov/8173950 https://pubmed.ncbi.nlm.nih.gov/8394152 https://pubmed.ncbi.nlm.nih.gov/8383852 https://pubmed.ncbi.nlm.nih.gov/6531272 https://pubmed.ncbi.nlm.nih.gov/6099564 https://pubmed.ncbi.nlm.nih.gov/6608041 https://pubmed.ncbi.nlm.nih.gov/6265959	https://pubmed.ncbi.nlm.nih.gov/34409637 https://pubmed.ncbi.nlm.nih.gov/34402879 https://pubmed.ncbi.nlm.nih.gov/34214491 https://pubmed.ncbi.nlm.nih.gov/34171988 https://pubmed.ncbi.nlm.nih.gov/34008015 https://pubmed.ncbi.nlm.nih.gov/33711924 https://pubmed.ncbi.nlm.nih.gov/33448284 https://pubmed.ncbi.nlm.nih.gov/33437391 https://pubmed.ncbi.nlm.nih.gov/33147286 https://pubmed.ncbi.nlm.nih.go…
ENSRNOG00000046599	Klhdc4	-4.47357	5.55441e-05	0.0271226	kelch domain containing 4	RGD1561676		Biased expression in Thymus (RPKM 25.2), Spleen (RPKM 24.1) and 9 other tissues	https://www.ensembl.org/Rattus_norvegicus/Gene/ExpressionAtlas?g=ENSRNOG00000046599	http://www.ensembl.org/id/ENSRNOG00000046599	https://rgd.mcw.edu/rgdweb/search/search.html?term=1561676	https://www.ncbi.nlm.nih.gov/gene?term=(Klhdc4[Gene Name]) AND Rattus norvegicus[Organism]		https://pubmed.ncbi.nlm.nih.gov/33528912 https://pubmed.ncbi.nlm.nih.gov/31886566 https://pubmed.ncbi.nlm.nih.gov/27030985
ENSRNOG00000014595	Brf1	-5.60649	6.24179e-05	0.0292325	zinc finger protein 36, C3H type-like 1	Berg36, Brf1, ERF1, TIS11b, cMG1	putative nuclear transcription factor; member of the TIS11 family of early response genes; may regulate the response to growth factors [RGD, Feb 2006]		https://www.ensembl.org/Rattus_norvegicus/Gene/ExpressionAtlas?g=ENSRNOG00000014595	http://www.ensembl.org/id/ENSRNOG00000014595		https://www.ncbi.nlm.nih.gov/gene?term=(Brf1[Gene Name]) AND Rattus norvegicus[Organism]	https://pubmed.ncbi.nlm.nih.gov/18456653 https://pubmed.ncbi.nlm.nih.gov/16541106 https://pubmed.ncbi.nlm.nih.gov/15465005 https://pubmed.ncbi.nlm.nih.gov/12709512	https://pubmed.ncbi.nlm.nih.gov/34395528 https://pubmed.ncbi.nlm.nih.gov/34089082 https://pubmed.ncbi.nlm.nih.gov/33995823 https://pubmed.ncbi.nlm.nih.gov/33669344 https://pubmed.ncbi.nlm.nih.gov/33645901 https://pubmed.ncbi.nlm.nih.gov/33522619 https://pubmed.ncbi.nlm.nih.gov/32999288 https://pubmed.ncbi.nlm.nih.gov/32896090 https://pubmed.ncbi.nlm.nih.gov/32755332 https://pubmed.ncbi.nlm.nih.go…
ENSRNOG00000060614	Pxdn	-5.60791	6.44698e-05	0.0292325	peroxidasin	Perc64, Vpo1		Biased expression in Lung (RPKM 521.8), Heart (RPKM 325.6) and 9 other tissues	https://www.ensembl.org/Rattus_norvegicus/Gene/ExpressionAtlas?g=ENSRNOG00000060614	http://www.ensembl.org/id/ENSRNOG00000060614	https://rgd.mcw.edu/rgdweb/search/search.html?term=1560694	https://www.ncbi.nlm.nih.gov/gene?term=(Pxdn[Gene Name]) AND Rattus norvegicus[Organism]	https://pubmed.ncbi.nlm.nih.gov/28645608 https://pubmed.ncbi.nlm.nih.gov/27475679 https://pubmed.ncbi.nlm.nih.gov/20696783 https://pubmed.ncbi.nlm.nih.gov/18929642	https://pubmed.ncbi.nlm.nih.gov/34330194 https://pubmed.ncbi.nlm.nih.gov/34324503 https://pubmed.ncbi.nlm.nih.gov/34284774 https://pubmed.ncbi.nlm.nih.gov/34116361 https://pubmed.ncbi.nlm.nih.gov/34113672 https://pubmed.ncbi.nlm.nih.gov/34019190 https://pubmed.ncbi.nlm.nih.gov/33991550 https://pubmed.ncbi.nlm.nih.gov/33985410 https://pubmed.ncbi.nlm.nih.gov/33903591 https://pubmed.ncbi.nlm.nih.go…
ENSRNOG00000016779	Fam120a	-5.32968	7.24217e-05	0.0317057	family with sequence similarity 120A	RGD1306643		Biased expression in Adrenal (RPKM 464.6), Kidney (RPKM 375.1) and 9 other tissues	https://www.ensembl.org/Rattus_norvegicus/Gene/ExpressionAtlas?g=ENSRNOG00000016779	http://www.ensembl.org/id/ENSRNOG00000016779	https://rgd.mcw.edu/rgdweb/search/search.html?term=1306643	https://www.ncbi.nlm.nih.gov/gene?term=(Fam120a[Gene Name]) AND Rattus norvegicus[Organism]	https://pubmed.ncbi.nlm.nih.gov/25120191	https://pubmed.ncbi.nlm.nih.gov/34423389 https://pubmed.ncbi.nlm.nih.gov/33491460 https://pubmed.ncbi.nlm.nih.gov/33288960 https://pubmed.ncbi.nlm.nih.gov/31700878 https://pubmed.ncbi.nlm.nih.gov/31405213 https://pubmed.ncbi.nlm.nih.gov/31289130 https://pubmed.ncbi.nlm.nih.gov/29793546 https://pubmed.ncbi.nlm.nih.gov/29055436 https://pubmed.ncbi.nlm.nih.gov/28562075 https://pubmed.ncbi.nlm.nih.go…
ENSRNOG00000007323	Ric8b	-5.58453	7.67003e-05	0.0320213	RIC8 guanine nucleotide exchange factor B		binds heterotrimeric G proteins; may act as a nonreceptor guanine nucleotide exchange factor [RGD, Feb 2006]	Biased expression in Adrenal (RPKM 42.7), Thymus (RPKM 42.1) and 9 other tissues	https://www.ensembl.org/Rattus_norvegicus/Gene/ExpressionAtlas?g=ENSRNOG00000007323	http://www.ensembl.org/id/ENSRNOG00000007323	https://rgd.mcw.edu/rgdweb/search/search.html?term=631419	https://www.ncbi.nlm.nih.gov/gene?term=(Ric8b[Gene Name]) AND Rattus norvegicus[Organism]	https://pubmed.ncbi.nlm.nih.gov/24585571 https://pubmed.ncbi.nlm.nih.gov/21467038 https://pubmed.ncbi.nlm.nih.gov/12509430	https://pubmed.ncbi.nlm.nih.gov/33802009 https://pubmed.ncbi.nlm.nih.gov/32392211 https://pubmed.ncbi.nlm.nih.gov/32033399 https://pubmed.ncbi.nlm.nih.gov/30579957 https://pubmed.ncbi.nlm.nih.gov/29118104 https://pubmed.ncbi.nlm.nih.gov/31453235 https://pubmed.ncbi.nlm.nih.gov/26729411 https://pubmed.ncbi.nlm.nih.gov/25549048 https://pubmed.ncbi.nlm.nih.gov/24585571 https://pubmed.ncbi.nlm.nih.go…
ENSRNOG00000048754	Mir378b	5.87551	7.91289e-05	0.0320213	microRNA 378b	rno-mir-378b	microRNAs (miRNAs) are short (20-24 nt) non-coding RNAs that are involved in post-transcriptional regulation of gene expression in multicellular organisms by affecting both the stability and translation of mRNAs. miRNAs are transcribed by RNA polymerase II as part of capped and polyadenylated primary transcripts (pri-miRNAs) that can be either protein-coding or non-coding. The primary transcript …		https://www.ensembl.org/Rattus_norvegicus/Gene/ExpressionAtlas?g=ENSRNOG00000048754	http://www.ensembl.org/id/ENSRNOG00000048754	https://rgd.mcw.edu/rgdweb/search/search.html?term=7488972	https://www.ncbi.nlm.nih.gov/gene?term=(Mir378b[Gene Name]) AND Rattus norvegicus[Organism]		https://pubmed.ncbi.nlm.nih.gov/32560089 https://pubmed.ncbi.nlm.nih.gov/31779082 https://pubmed.ncbi.nlm.nih.gov/28990056 https://pubmed.ncbi.nlm.nih.gov/28983623
ENSRNOG00000019735	Dph2	-5.54759	8.0709e-05	0.0320213	diphthamide biosynthesis 2	Dph2l2		Biased expression in Thymus (RPKM 52.4), Kidney (RPKM 48.6) and 9 other tissues	https://www.ensembl.org/Rattus_norvegicus/Gene/ExpressionAtlas?g=ENSRNOG00000019735	http://www.ensembl.org/id/ENSRNOG00000019735	https://rgd.mcw.edu/rgdweb/search/search.html?term=1304634	https://www.ncbi.nlm.nih.gov/gene?term=(Dph2[Gene Name]) AND Rattus norvegicus[Organism]	https://pubmed.ncbi.nlm.nih.gov/22101400	https://pubmed.ncbi.nlm.nih.gov/34302311 https://pubmed.ncbi.nlm.nih.gov/34154323 https://pubmed.ncbi.nlm.nih.gov/32576952 https://pubmed.ncbi.nlm.nih.gov/31566424 https://pubmed.ncbi.nlm.nih.gov/31566354 https://pubmed.ncbi.nlm.nih.gov/31463593 https://pubmed.ncbi.nlm.nih.gov/30877278 https://pubmed.ncbi.nlm.nih.gov/29133816 https://pubmed.ncbi.nlm.nih.gov/28383907 https://pubmed.ncbi.nlm.nih.go…
ENSRNOG00000048025	Cstf2	-5.41802	8.37351e-05	0.0322152	cleavage stimulation factor subunit 2			Biased expression in Brain (RPKM 130.1), Thymus (RPKM 116.3) and 9 other tissues	https://www.ensembl.org/Rattus_norvegicus/Gene/ExpressionAtlas?g=ENSRNOG00000048025	http://www.ensembl.org/id/ENSRNOG00000048025	https://rgd.mcw.edu/rgdweb/search/search.html?term=1596566	https://www.ncbi.nlm.nih.gov/gene?term=(Cstf2[Gene Name]) AND Rattus norvegicus[Organism]	https://pubmed.ncbi.nlm.nih.gov/23948079 https://pubmed.ncbi.nlm.nih.gov/14681198	https://pubmed.ncbi.nlm.nih.gov/32816001 https://pubmed.ncbi.nlm.nih.gov/31391087 https://pubmed.ncbi.nlm.nih.gov/30816016 https://pubmed.ncbi.nlm.nih.gov/30815864 https://pubmed.ncbi.nlm.nih.gov/30610590 https://pubmed.ncbi.nlm.nih.gov/30143523 https://pubmed.ncbi.nlm.nih.gov/29673127 https://pubmed.ncbi.nlm.nih.gov/28637868 https://pubmed.ncbi.nlm.nih.gov/28320388 https://pubmed.ncbi.nlm.nih.go…
ENSRNOG00000022970	Nkx2-8	5.79029	9.36635e-05	0.0343162	NK2 homeobox 8	Nkx2-9		Restricted expression toward (RPKM 6.9)	https://www.ensembl.org/Rattus_norvegicus/Gene/ExpressionAtlas?g=ENSRNOG00000022970	http://www.ensembl.org/id/ENSRNOG00000022970	https://rgd.mcw.edu/rgdweb/search/search.html?term=1310629	https://www.ncbi.nlm.nih.gov/gene?term=(Nkx2-8[Gene Name]) AND Rattus norvegicus[Organism]	https://pubmed.ncbi.nlm.nih.gov/12167706	https://pubmed.ncbi.nlm.nih.gov/32676340 https://pubmed.ncbi.nlm.nih.gov/31047858 https://pubmed.ncbi.nlm.nih.gov/30565712 https://pubmed.ncbi.nlm.nih.gov/29311157 https://pubmed.ncbi.nlm.nih.gov/27932958 https://pubmed.ncbi.nlm.nih.gov/27915271 https://pubmed.ncbi.nlm.nih.gov/27810169 https://pubmed.ncbi.nlm.nih.gov/24678995 https://pubmed.ncbi.nlm.nih.gov/24087792 https://pubmed.ncbi.nlm.nih.go…
ENSRNOG00000053052	LOC102548472	-5.37748	9.72561e-05	0.0343162	uncharacterized LOC102548472			Biased expression in Kidney (RPKM 17.3), Adrenal (RPKM 5.2) and 4 other tissues	https://www.ensembl.org/Rattus_norvegicus/Gene/ExpressionAtlas?g=ENSRNOG00000053052	http://www.ensembl.org/id/ENSRNOG00000053052	https://rgd.mcw.edu/rgdweb/search/search.html?term=7571387	https://www.ncbi.nlm.nih.gov/gene?term=(LOC102548472[Gene Name]) AND Rattus norvegicus[Organism]
ENSRNOG00000008431	Gabbr2	-4.42145	9.7305e-05	0.0343162	gamma-aminobutyric acid type B receptor subunit 2	Gpr51	combines with GABA-B1 to form functional GABA-B receptors; inhibits high voltage activated calcium ion channels [RGD, Feb 2006]	Restricted expression toward (RPKM 187.7)	https://www.ensembl.org/Rattus_norvegicus/Gene/ExpressionAtlas?g=ENSRNOG00000008431	http://www.ensembl.org/id/ENSRNOG00000008431	https://rgd.mcw.edu/rgdweb/search/search.html?term=619864	https://www.ncbi.nlm.nih.gov/gene?term=(Gabbr2[Gene Name]) AND Rattus norvegicus[Organism]	https://pubmed.ncbi.nlm.nih.gov/33705929 https://pubmed.ncbi.nlm.nih.gov/33240041 https://pubmed.ncbi.nlm.nih.gov/30610899 https://pubmed.ncbi.nlm.nih.gov/29679758 https://pubmed.ncbi.nlm.nih.gov/27515806 https://pubmed.ncbi.nlm.nih.gov/26254231 https://pubmed.ncbi.nlm.nih.gov/25766675 https://pubmed.ncbi.nlm.nih.gov/25193658 https://pubmed.ncbi.nlm.nih.gov/24482233 https://pubmed.ncbi.nlm.nih.go…	https://pubmed.ncbi.nlm.nih.gov/34422926 https://pubmed.ncbi.nlm.nih.gov/34417711 https://pubmed.ncbi.nlm.nih.gov/34399161 https://pubmed.ncbi.nlm.nih.gov/34320236 https://pubmed.ncbi.nlm.nih.gov/34069769 https://pubmed.ncbi.nlm.nih.gov/34000025 https://pubmed.ncbi.nlm.nih.gov/33705929 https://pubmed.ncbi.nlm.nih.gov/33603656 https://pubmed.ncbi.nlm.nih.gov/33349918 https://pubmed.ncbi.nlm.nih.go…
ENSRNOG00000022751	Fam205c	-5.43714	0.000105646	0.0355773	family with sequence similarity 205, member C	Fam205cp		Restricted expression toward (RPKM 201.6)	https://www.ensembl.org/Rattus_norvegicus/Gene/ExpressionAtlas?g=ENSRNOG00000022751	http://www.ensembl.org/id/ENSRNOG00000022751	https://rgd.mcw.edu/rgdweb/search/search.html?term=1561387	https://www.ncbi.nlm.nih.gov/gene?term=(Fam205c[Gene Name]) AND Rattus norvegicus[Organism]
ENSRNOG00000005736	Eif1ax	5.72672	0.000106485	0.0355773	eukaryotic translation initiation factor 1A, X-linked	Eif1ay, RGD1560198		Biased expression in Muscle (RPKM 597.8), Thymus (RPKM 402.6) and 9 other tissues	https://www.ensembl.org/Rattus_norvegicus/Gene/ExpressionAtlas?g=ENSRNOG00000005736	http://www.ensembl.org/id/ENSRNOG00000005736	https://rgd.mcw.edu/rgdweb/search/search.html?term=1560198	https://www.ncbi.nlm.nih.gov/gene?term=(Eif1ax[Gene Name]) AND Rattus norvegicus[Organism]	https://pubmed.ncbi.nlm.nih.gov/26017895	https://pubmed.ncbi.nlm.nih.gov/34436011 https://pubmed.ncbi.nlm.nih.gov/34376007 https://pubmed.ncbi.nlm.nih.gov/34353217 https://pubmed.ncbi.nlm.nih.gov/34313965 https://pubmed.ncbi.nlm.nih.gov/34195690 https://pubmed.ncbi.nlm.nih.gov/34171097 https://pubmed.ncbi.nlm.nih.gov/34116169 https://pubmed.ncbi.nlm.nih.gov/34075760 https://pubmed.ncbi.nlm.nih.gov/34071371 https://pubmed.ncbi.nlm.nih.go…
ENSRNOG00000048834	Plin3	-5.34747	0.000109692	0.0357091	perilipin 3	M6prbp1, Tip47		Biased expression in Adrenal (RPKM 247.4), Liver (RPKM 220.9) and 9 other tissues	https://www.ensembl.org/Rattus_norvegicus/Gene/ExpressionAtlas?g=ENSRNOG00000048834	http://www.ensembl.org/id/ENSRNOG00000048834	https://rgd.mcw.edu/rgdweb/search/search.html?term=1595854	https://www.ncbi.nlm.nih.gov/gene?term=(Plin3[Gene Name]) AND Rattus norvegicus[Organism]	https://pubmed.ncbi.nlm.nih.gov/32515761 https://pubmed.ncbi.nlm.nih.gov/31325205 https://pubmed.ncbi.nlm.nih.gov/31218328 https://pubmed.ncbi.nlm.nih.gov/30328346 https://pubmed.ncbi.nlm.nih.gov/28336294 https://pubmed.ncbi.nlm.nih.gov/27386161 https://pubmed.ncbi.nlm.nih.gov/27045805 https://pubmed.ncbi.nlm.nih.gov/25961502 https://pubmed.ncbi.nlm.nih.gov/25663294 https://pubmed.ncbi.nlm.nih.go…	https://pubmed.ncbi.nlm.nih.gov/34410522 https://pubmed.ncbi.nlm.nih.gov/34368652 https://pubmed.ncbi.nlm.nih.gov/34312912 https://pubmed.ncbi.nlm.nih.gov/34235195 https://pubmed.ncbi.nlm.nih.gov/34233024 https://pubmed.ncbi.nlm.nih.gov/34150026 https://pubmed.ncbi.nlm.nih.gov/34078402 https://pubmed.ncbi.nlm.nih.gov/34077757 https://pubmed.ncbi.nlm.nih.gov/34029703 https://pubmed.ncbi.nlm.nih.go…
ENSRNOG00000004755	Commd9	-5.39504	0.000119019	0.0377767	COMM domain containing 9			Biased expression in Kidney (RPKM 291.0), Lung (RPKM 196.3) and 9 other tissues	https://www.ensembl.org/Rattus_norvegicus/Gene/ExpressionAtlas?g=ENSRNOG00000004755	http://www.ensembl.org/id/ENSRNOG00000004755	https://rgd.mcw.edu/rgdweb/search/search.html?term=1307706	https://www.ncbi.nlm.nih.gov/gene?term=(Commd9[Gene Name]) AND Rattus norvegicus[Organism]	https://pubmed.ncbi.nlm.nih.gov/23637203	https://pubmed.ncbi.nlm.nih.gov/33262129 https://pubmed.ncbi.nlm.nih.gov/30067224 https://pubmed.ncbi.nlm.nih.gov/29545368 https://pubmed.ncbi.nlm.nih.gov/27871936 https://pubmed.ncbi.nlm.nih.gov/26965651 https://pubmed.ncbi.nlm.nih.gov/26553930 https://pubmed.ncbi.nlm.nih.gov/23637203 https://pubmed.ncbi.nlm.nih.gov/18314910
ENSRNOG00000017380	RGD1306746	5.62552	0.000134186	0.0415518	similar to Hypothetical protein MGC25529			Biased expression in Testes (RPKM 74.8), Thymus (RPKM 43.4) and 9 other tissues	https://www.ensembl.org/Rattus_norvegicus/Gene/ExpressionAtlas?g=ENSRNOG00000017380	http://www.ensembl.org/id/ENSRNOG00000017380	https://rgd.mcw.edu/rgdweb/search/search.html?term=1306746	https://www.ncbi.nlm.nih.gov/gene?term=(RGD1306746[Gene Name]) AND Rattus norvegicus[Organism]
ENSRNOG00000001174	Pde9a	-5.12148	0.000151102	0.0452181	phosphodiesterase 9A		mediates maintenance of low cGMP levels in cells; may play a role in cGMP-mediated signal transduction [RGD, Feb 2006]	Biased expression in Lung (RPKM 75.8), Kidney (RPKM 67.7) and 7 other tissues	https://www.ensembl.org/Rattus_norvegicus/Gene/ExpressionAtlas?g=ENSRNOG00000001174	http://www.ensembl.org/id/ENSRNOG00000001174	https://rgd.mcw.edu/rgdweb/search/search.html?term=621035	https://www.ncbi.nlm.nih.gov/gene?term=(Pde9a[Gene Name]) AND Rattus norvegicus[Organism]	https://pubmed.ncbi.nlm.nih.gov/34142552 https://pubmed.ncbi.nlm.nih.gov/32581668 https://pubmed.ncbi.nlm.nih.gov/31821840 https://pubmed.ncbi.nlm.nih.gov/31578258 https://pubmed.ncbi.nlm.nih.gov/31121256 https://pubmed.ncbi.nlm.nih.gov/31068605 https://pubmed.ncbi.nlm.nih.gov/30916555 https://pubmed.ncbi.nlm.nih.gov/30736394 https://pubmed.ncbi.nlm.nih.gov/29885334 https://pubmed.ncbi.nlm.nih.go…	https://pubmed.ncbi.nlm.nih.gov/34142552 https://pubmed.ncbi.nlm.nih.gov/34016083 https://pubmed.ncbi.nlm.nih.gov/33967779 https://pubmed.ncbi.nlm.nih.gov/33787083 https://pubmed.ncbi.nlm.nih.gov/33658578 https://pubmed.ncbi.nlm.nih.gov/33464954 https://pubmed.ncbi.nlm.nih.gov/33426510 https://pubmed.ncbi.nlm.nih.gov/32826058 https://pubmed.ncbi.nlm.nih.gov/32581668 https://pubmed.ncbi.nlm.nih.go…
ENSRNOG00000050456	Mir351	5.5557	0.000157244	0.0452181	microRNA 351	Mir351-1, rno-mir-351, rno-mir-351-1	microRNAs (miRNAs) are short (20-24 nt) non-coding RNAs that are involved in post-transcriptional regulation of gene expression in multicellular organisms by affecting both the stability and translation of mRNAs. miRNAs are transcribed by RNA polymerase II as part of capped and polyadenylated primary transcripts (pri-miRNAs) that can be either protein-coding or non-coding. The primary transcript …		https://www.ensembl.org/Rattus_norvegicus/Gene/ExpressionAtlas?g=ENSRNOG00000050456	http://www.ensembl.org/id/ENSRNOG00000050456	https://rgd.mcw.edu/rgdweb/search/search.html?term=2325338	https://www.ncbi.nlm.nih.gov/gene?term=(Mir351[Gene Name]) AND Rattus norvegicus[Organism]		https://pubmed.ncbi.nlm.nih.gov/26129673 https://pubmed.ncbi.nlm.nih.gov/25946189
ENSRNOG00000019440	Kcnn4	5.53893	0.000163331	0.0452181	potassium calcium-activated channel subfamily N member 4	KCa3.1, rKCNN4c, rSK4	ion channel that exhibits intermediate conductance [RGD, Feb 2006]	Biased expression in Thymus (RPKM 103.3), Spleen (RPKM 70.8) and 1 other tissue	https://www.ensembl.org/Rattus_norvegicus/Gene/ExpressionAtlas?g=ENSRNOG00000019440	http://www.ensembl.org/id/ENSRNOG00000019440	https://rgd.mcw.edu/rgdweb/search/search.html?term=621476	https://www.ncbi.nlm.nih.gov/gene?term=(Kcnn4[Gene Name]) AND Rattus norvegicus[Organism]	https://pubmed.ncbi.nlm.nih.gov/34428548 https://pubmed.ncbi.nlm.nih.gov/33039407 https://pubmed.ncbi.nlm.nih.gov/32879404 https://pubmed.ncbi.nlm.nih.gov/32128977 https://pubmed.ncbi.nlm.nih.gov/32065503 https://pubmed.ncbi.nlm.nih.gov/31672789 https://pubmed.ncbi.nlm.nih.gov/31638180 https://pubmed.ncbi.nlm.nih.gov/31450834 https://pubmed.ncbi.nlm.nih.gov/31432175 https://pubmed.ncbi.nlm.nih.go…	https://pubmed.ncbi.nlm.nih.gov/34457083 https://pubmed.ncbi.nlm.nih.gov/34428548 https://pubmed.ncbi.nlm.nih.gov/34400625 https://pubmed.ncbi.nlm.nih.gov/34295732 https://pubmed.ncbi.nlm.nih.gov/34279472 https://pubmed.ncbi.nlm.nih.gov/34183755 https://pubmed.ncbi.nlm.nih.gov/34066250 https://pubmed.ncbi.nlm.nih.gov/34043301 https://pubmed.ncbi.nlm.nih.gov/34043300 https://pubmed.ncbi.nlm.nih.go…
ENSRNOG00000024879	Polrmt	-5.19853	0.000163425	0.0452181	RNA polymerase mitochondrial			Biased expression in Kidney (RPKM 70.0), Heart (RPKM 69.3) and 9 other tissues	https://www.ensembl.org/Rattus_norvegicus/Gene/ExpressionAtlas?g=ENSRNOG00000024879	http://www.ensembl.org/id/ENSRNOG00000024879	https://rgd.mcw.edu/rgdweb/search/search.html?term=1304599	https://www.ncbi.nlm.nih.gov/gene?term=(Polrmt[Gene Name]) AND Rattus norvegicus[Organism]	https://pubmed.ncbi.nlm.nih.gov/27645237 https://pubmed.ncbi.nlm.nih.gov/17307910 https://pubmed.ncbi.nlm.nih.gov/16142419 https://pubmed.ncbi.nlm.nih.gov/16079853	https://pubmed.ncbi.nlm.nih.gov/34423452 https://pubmed.ncbi.nlm.nih.gov/34326320 https://pubmed.ncbi.nlm.nih.gov/33923185 https://pubmed.ncbi.nlm.nih.gov/33812061 https://pubmed.ncbi.nlm.nih.gov/33602924 https://pubmed.ncbi.nlm.nih.gov/33328633 https://pubmed.ncbi.nlm.nih.gov/33278362 https://pubmed.ncbi.nlm.nih.gov/33230763 https://pubmed.ncbi.nlm.nih.gov/33110154 https://pubmed.ncbi.nlm.nih.go…
ENSRNOG00000001070	Cdk2ap1	-5.20706	0.000163834	0.0452181	cyclin-dependent kinase 2 associated protein 1			Biased expression in Heart (RPKM 222.5), Thymus (RPKM 186.5) and 9 other tissues	https://www.ensembl.org/Rattus_norvegicus/Gene/ExpressionAtlas?g=ENSRNOG00000001070	http://www.ensembl.org/id/ENSRNOG00000001070	https://rgd.mcw.edu/rgdweb/search/search.html?term=1308664	https://www.ncbi.nlm.nih.gov/gene?term=(Cdk2ap1[Gene Name]) AND Rattus norvegicus[Organism]	https://pubmed.ncbi.nlm.nih.gov/16631627	https://pubmed.ncbi.nlm.nih.gov/34411594 https://pubmed.ncbi.nlm.nih.gov/34231305 https://pubmed.ncbi.nlm.nih.gov/33876720 https://pubmed.ncbi.nlm.nih.gov/33595987 https://pubmed.ncbi.nlm.nih.gov/33283408 https://pubmed.ncbi.nlm.nih.gov/32425817 https://pubmed.ncbi.nlm.nih.gov/30343278 https://pubmed.ncbi.nlm.nih.gov/30246859 https://pubmed.ncbi.nlm.nih.gov/29734353 https://pubmed.ncbi.nlm.nih.go…
ENSRNOG00000000963	Tmem132c	5.28392	0.000172138	0.0464992	transmembrane protein 132C	RGD1305669		Biased expression in Lung (RPKM 37.4), Uterus (RPKM 20.0) and 6 other tissues	https://www.ensembl.org/Rattus_norvegicus/Gene/ExpressionAtlas?g=ENSRNOG00000000963	http://www.ensembl.org/id/ENSRNOG00000000963	https://rgd.mcw.edu/rgdweb/search/search.html?term=1583824	https://www.ncbi.nlm.nih.gov/gene?term=(Tmem132c[Gene Name]) AND Rattus norvegicus[Organism]		https://pubmed.ncbi.nlm.nih.gov/33301809 https://pubmed.ncbi.nlm.nih.gov/32544280 https://pubmed.ncbi.nlm.nih.gov/31808064 https://pubmed.ncbi.nlm.nih.gov/31362389 https://pubmed.ncbi.nlm.nih.gov/30866861 https://pubmed.ncbi.nlm.nih.gov/30417949 https://pubmed.ncbi.nlm.nih.gov/29527006 https://pubmed.ncbi.nlm.nih.gov/29088312 https://pubmed.ncbi.nlm.nih.gov/28882899 https://pubmed.ncbi.nlm.nih.go…
ENSRNOG00000026610	Akirin1	5.53994	0.000177802	0.0469959	akirin 1			Biased expression in Thymus (RPKM 265.4), Adrenal (RPKM 182.0) and 9 other tissues	https://www.ensembl.org/Rattus_norvegicus/Gene/ExpressionAtlas?g=ENSRNOG00000026610	http://www.ensembl.org/id/ENSRNOG00000026610	https://rgd.mcw.edu/rgdweb/search/search.html?term=1585989	https://www.ncbi.nlm.nih.gov/gene?term=(Akirin1[Gene Name]) AND Rattus norvegicus[Organism]	https://pubmed.ncbi.nlm.nih.gov/19200367	https://pubmed.ncbi.nlm.nih.gov/32361777 https://pubmed.ncbi.nlm.nih.gov/31075840 https://pubmed.ncbi.nlm.nih.gov/30777932 https://pubmed.ncbi.nlm.nih.gov/30746755 https://pubmed.ncbi.nlm.nih.gov/27590857 https://pubmed.ncbi.nlm.nih.gov/25912355 https://pubmed.ncbi.nlm.nih.gov/25331329 https://pubmed.ncbi.nlm.nih.gov/24938737 https://pubmed.ncbi.nlm.nih.gov/23516508 https://pubmed.ncbi.nlm.nih.go…
ENSRNOG00000010520	Wrap53	-5.2317	0.000185709	0.0469959	WD repeat containing, antisense to TP53	Wdr79		Biased expression in Thymus (RPKM 62.8), Kidney (RPKM 54.7) and 9 other tissues	https://www.ensembl.org/Rattus_norvegicus/Gene/ExpressionAtlas?g=ENSRNOG00000010520	http://www.ensembl.org/id/ENSRNOG00000010520	https://rgd.mcw.edu/rgdweb/search/search.html?term=1359624	https://www.ncbi.nlm.nih.gov/gene?term=(Wrap53[Gene Name]) AND Rattus norvegicus[Organism]	https://pubmed.ncbi.nlm.nih.gov/27102221	https://pubmed.ncbi.nlm.nih.gov/34484289 https://pubmed.ncbi.nlm.nih.gov/33178760 https://pubmed.ncbi.nlm.nih.gov/33123477 https://pubmed.ncbi.nlm.nih.gov/33066317 https://pubmed.ncbi.nlm.nih.gov/33028529 https://pubmed.ncbi.nlm.nih.gov/32303682 https://pubmed.ncbi.nlm.nih.gov/20301779 https://pubmed.ncbi.nlm.nih.gov/31664887 https://pubmed.ncbi.nlm.nih.gov/31612040 https://pubmed.ncbi.nlm.nih.go…
ENSRNOG00000006174	Grid2	5.1825	0.000186978	0.0469959	glutamate ionotropic receptor delta type subunit 2	GluD2	interacts with the PDZ-domain protein S-SCAM/MAGI-2 in cerebellar Purkiinje cells [RGD, Feb 2006]	Biased expression in Brain (RPKM 124.3), Uterus (RPKM 34.3) and 1 other tissue	https://www.ensembl.org/Rattus_norvegicus/Gene/ExpressionAtlas?g=ENSRNOG00000006174	http://www.ensembl.org/id/ENSRNOG00000006174	https://rgd.mcw.edu/rgdweb/search/search.html?term=68368	https://www.ncbi.nlm.nih.gov/gene?term=(Grid2[Gene Name]) AND Rattus norvegicus[Organism]	https://pubmed.ncbi.nlm.nih.gov/29193816 https://pubmed.ncbi.nlm.nih.gov/25907855 https://pubmed.ncbi.nlm.nih.gov/24076151 https://pubmed.ncbi.nlm.nih.gov/23810830 https://pubmed.ncbi.nlm.nih.gov/22700037 https://pubmed.ncbi.nlm.nih.gov/20130198 https://pubmed.ncbi.nlm.nih.gov/17222959	https://pubmed.ncbi.nlm.nih.gov/34335109 https://pubmed.ncbi.nlm.nih.gov/33969375 https://pubmed.ncbi.nlm.nih.gov/33607172 https://pubmed.ncbi.nlm.nih.gov/33577492 https://pubmed.ncbi.nlm.nih.gov/20301682 https://pubmed.ncbi.nlm.nih.gov/32735769 https://pubmed.ncbi.nlm.nih.gov/32622959 https://pubmed.ncbi.nlm.nih.gov/32519365 https://pubmed.ncbi.nlm.nih.gov/32477008 https://pubmed.ncbi.nlm.nih.go…
ENSRNOG00000008212	Wdr5	-5.2255	0.000188783	0.0469959	WD repeat domain 5			Biased expression in Thymus (RPKM 141.7), Spleen (RPKM 124.8) and 9 other tissues	https://www.ensembl.org/Rattus_norvegicus/Gene/ExpressionAtlas?g=ENSRNOG00000008212	http://www.ensembl.org/id/ENSRNOG00000008212	https://rgd.mcw.edu/rgdweb/search/search.html?term=1305159	https://www.ncbi.nlm.nih.gov/gene?term=(Wdr5[Gene Name]) AND Rattus norvegicus[Organism]	https://pubmed.ncbi.nlm.nih.gov/34105966 https://pubmed.ncbi.nlm.nih.gov/32233950 https://pubmed.ncbi.nlm.nih.gov/31637729 https://pubmed.ncbi.nlm.nih.gov/31570196 https://pubmed.ncbi.nlm.nih.gov/30139920 https://pubmed.ncbi.nlm.nih.gov/28603984 https://pubmed.ncbi.nlm.nih.gov/27216774 https://pubmed.ncbi.nlm.nih.gov/26693892 https://pubmed.ncbi.nlm.nih.gov/26471359 https://pubmed.ncbi.nlm.nih.go…	https://pubmed.ncbi.nlm.nih.gov/34440566 https://pubmed.ncbi.nlm.nih.gov/34398317 https://pubmed.ncbi.nlm.nih.gov/34326167 https://pubmed.ncbi.nlm.nih.gov/34283608 https://pubmed.ncbi.nlm.nih.gov/34225179 https://pubmed.ncbi.nlm.nih.gov/34154613 https://pubmed.ncbi.nlm.nih.gov/34144982 https://pubmed.ncbi.nlm.nih.gov/34127651 https://pubmed.ncbi.nlm.nih.gov/34112124 https://pubmed.ncbi.nlm.nih.go…
ENSRNOG00000055257	Selenof	-5.20969	0.000196827	0.0480561	selenoprotein F	Sep15	The protein encoded by this gene belongs to the SEP15/selenoprotein M family. The exact function of this protein is not known; however, it has been found to associate with UDP-glucose:glycoprotein glucosyltransferase (UGTR), an endoplasmic reticulum(ER)-resident protein, which is involved in the quality control of protein folding. The association with UGTR retains this protein in the ER, where it…	Biased expression in Lung (RPKM 811.1), Brain (RPKM 758.0) and 9 other tissues	https://www.ensembl.org/Rattus_norvegicus/Gene/ExpressionAtlas?g=ENSRNOG00000055257	http://www.ensembl.org/id/ENSRNOG00000055257	https://rgd.mcw.edu/rgdweb/search/search.html?term=621291	https://www.ncbi.nlm.nih.gov/gene?term=(Selenof[Gene Name]) AND Rattus norvegicus[Organism]	https://pubmed.ncbi.nlm.nih.gov/27752786 https://pubmed.ncbi.nlm.nih.gov/11898406 https://pubmed.ncbi.nlm.nih.gov/11278576 https://pubmed.ncbi.nlm.nih.gov/10945981 https://pubmed.ncbi.nlm.nih.gov/10772885 https://pubmed.ncbi.nlm.nih.gov/9535873 https://pubmed.ncbi.nlm.nih.gov/9315328 https://pubmed.ncbi.nlm.nih.gov/8971358 https://pubmed.ncbi.nlm.nih.gov/8526906 https://pubmed.ncbi.nlm.nih.gov/15…	https://pubmed.ncbi.nlm.nih.gov/34456747 https://pubmed.ncbi.nlm.nih.gov/34381803 https://pubmed.ncbi.nlm.nih.gov/34085611 https://pubmed.ncbi.nlm.nih.gov/34023458 https://pubmed.ncbi.nlm.nih.gov/32995962 https://pubmed.ncbi.nlm.nih.gov/32984400 https://pubmed.ncbi.nlm.nih.gov/31958640 https://pubmed.ncbi.nlm.nih.gov/31835711 https://pubmed.ncbi.nlm.nih.gov/31665936 https://pubmed.ncbi.nlm.nih.go…
ENSRNOG00000010079	Ca3	5.44545	0.000202253	0.048449	carbonic anhydrase 3	Car3	catalyzes hydration of carbon dioxide; may be involved in cellular response to oxidative stress [RGD, Feb 2006]	Biased expression in Muscle (RPKM 11846.3), Liver (RPKM 3098.3) and 3 other tissues	https://www.ensembl.org/Rattus_norvegicus/Gene/ExpressionAtlas?g=ENSRNOG00000010079	http://www.ensembl.org/id/ENSRNOG00000010079	https://rgd.mcw.edu/rgdweb/search/search.html?term=2241	https://www.ncbi.nlm.nih.gov/gene?term=(Ca3[Gene Name]) AND Rattus norvegicus[Organism]	https://pubmed.ncbi.nlm.nih.gov/34499937 https://pubmed.ncbi.nlm.nih.gov/34491515 https://pubmed.ncbi.nlm.nih.gov/34483814 https://pubmed.ncbi.nlm.nih.gov/34470528 https://pubmed.ncbi.nlm.nih.gov/34464664 https://pubmed.ncbi.nlm.nih.gov/34464015 https://pubmed.ncbi.nlm.nih.gov/34460025 https://pubmed.ncbi.nlm.nih.gov/34445137 https://pubmed.ncbi.nlm.nih.gov/34439925 https://pubmed.ncbi.nlm.nih.go…	https://pubmed.ncbi.nlm.nih.gov/34504509 https://pubmed.ncbi.nlm.nih.gov/34503393 https://pubmed.ncbi.nlm.nih.gov/34499937 https://pubmed.ncbi.nlm.nih.gov/34491515 https://pubmed.ncbi.nlm.nih.gov/34489621 https://pubmed.ncbi.nlm.nih.gov/34489452 https://pubmed.ncbi.nlm.nih.gov/34483814 https://pubmed.ncbi.nlm.nih.gov/34478219 https://pubmed.ncbi.nlm.nih.gov/34476536 https://pubmed.ncbi.nlm.nih.go…
