# Supplementary material for: Exercise-Induced Extracellular Vesicles Delay the Progression of Prostate Cancer
Source: Front Mol Biosci. 2022 Jan 11;8:784080. doi: 10.3389/fmolb.2021.784080 (PMC8787363; doi:10.3389/fmolb.2021.784080)
Supplement: Supplementary file 2 [file Table1.XLSX]

## Sheet: Sheet1
Supplementary Table 1. Differentially expressed RNAs in Post-RUN vs Pre-RUN EVs
ID	Gene name	LogFC	p-value	Adjusted p-value, BH	Description	Aliases	Function	expr	atlas	ensembl	rgd	ncbi	pubmedRat	pubmed10
ENSRNOG00000036680	Notum	7.5068	3.32432e-08	0.000437548	NOTUM, palmitoleoyl-protein carboxylesterase	RGD1307119		Biased expression in Liver (RPKM 96.2), Thymus (RPKM 23.3) and 3 other tissues	https://www.ensembl.org/Rattus_norvegicus/Gene/ExpressionAtlas?g=ENSRNOG00000036680	http://www.ensembl.org/id/ENSRNOG00000036680	https://rgd.mcw.edu/rgdweb/search/search.html?term=1307119	https://www.ncbi.nlm.nih.gov/gene?term=(Notum[Gene Name]) AND Rattus norvegicus[Organism]	https://pubmed.ncbi.nlm.nih.gov/28116168 https://pubmed.ncbi.nlm.nih.gov/8674407	https://pubmed.ncbi.nlm.nih.gov/34475533 https://pubmed.ncbi.nlm.nih.gov/34402722 https://pubmed.ncbi.nlm.nih.gov/34385484 https://pubmed.ncbi.nlm.nih.gov/34352447 https://pubmed.ncbi.nlm.nih.gov/34297260 https://pubmed.ncbi.nlm.nih.gov/34292747 https://pubmed.ncbi.nlm.nih.gov/34273275 https://pubmed.ncbi.nlm.nih.gov/34223673 https://pubmed.ncbi.nlm.nih.gov/34196732 https://pubmed.ncbi.nlm.nih.go…
ENSRNOG00000002425	Pctp	3.99808	9.27686e-07	0.0061051	phosphatidylcholine transfer protein	PC-TP, stARD2	plays a role in intermembrane transfer of phosphatidylcholines [RGD, Feb 2006]	Biased expression in Liver (RPKM 243.0), Testes (RPKM 114.6) and 8 other tissues	https://www.ensembl.org/Rattus_norvegicus/Gene/ExpressionAtlas?g=ENSRNOG00000002425	http://www.ensembl.org/id/ENSRNOG00000002425	https://rgd.mcw.edu/rgdweb/search/search.html?term=3276	https://www.ncbi.nlm.nih.gov/gene?term=(Pctp[Gene Name]) AND Rattus norvegicus[Organism]	https://pubmed.ncbi.nlm.nih.gov/23729209 https://pubmed.ncbi.nlm.nih.gov/20179359 https://pubmed.ncbi.nlm.nih.gov/10415339 https://pubmed.ncbi.nlm.nih.gov/8662651 https://pubmed.ncbi.nlm.nih.gov/8156603	https://pubmed.ncbi.nlm.nih.gov/34416395 https://pubmed.ncbi.nlm.nih.gov/34415769 https://pubmed.ncbi.nlm.nih.gov/34403748 https://pubmed.ncbi.nlm.nih.gov/33838254 https://pubmed.ncbi.nlm.nih.gov/33770537 https://pubmed.ncbi.nlm.nih.gov/33690852 https://pubmed.ncbi.nlm.nih.gov/32367749 https://pubmed.ncbi.nlm.nih.gov/32213983 https://pubmed.ncbi.nlm.nih.gov/31791748 https://pubmed.ncbi.nlm.nih.go…
ENSRNOG00000015625	MGC116202	-7.18866	1.65966e-06	0.00728147	LOC688736	Kiaa0895l		Biased expression in Brain (RPKM 59.9), Testes (RPKM 34.1) and 6 other tissues	https://www.ensembl.org/Rattus_norvegicus/Gene/ExpressionAtlas?g=ENSRNOG00000015625	http://www.ensembl.org/id/ENSRNOG00000015625	https://rgd.mcw.edu/rgdweb/search/search.html?term=1585272	https://www.ncbi.nlm.nih.gov/gene?term=(MGC116202[Gene Name]) AND Rattus norvegicus[Organism]
ENSRNOG00000020382	Ltb4r2	7.11293	3.44282e-06	0.0113286	leukotriene B4 receptor 2		mouse homolog is a chemoattractant for myeloid leukocytes [RGD, Feb 2006]	Biased expression in Lung (RPKM 1.6), Thymus (RPKM 1.1) and 9 other tissues	https://www.ensembl.org/Rattus_norvegicus/Gene/ExpressionAtlas?g=ENSRNOG00000020382	http://www.ensembl.org/id/ENSRNOG00000020382	https://rgd.mcw.edu/rgdweb/search/search.html?term=621029	https://www.ncbi.nlm.nih.gov/gene?term=(Ltb4r2[Gene Name]) AND Rattus norvegicus[Organism]	https://pubmed.ncbi.nlm.nih.gov/32946232 https://pubmed.ncbi.nlm.nih.gov/32008055 https://pubmed.ncbi.nlm.nih.gov/20380377 https://pubmed.ncbi.nlm.nih.gov/18378794 https://pubmed.ncbi.nlm.nih.gov/18082638 https://pubmed.ncbi.nlm.nih.gov/15489890	https://pubmed.ncbi.nlm.nih.gov/34446027 https://pubmed.ncbi.nlm.nih.gov/34413772 https://pubmed.ncbi.nlm.nih.gov/34298691 https://pubmed.ncbi.nlm.nih.gov/33428857 https://pubmed.ncbi.nlm.nih.gov/33256981 https://pubmed.ncbi.nlm.nih.gov/32946232 https://pubmed.ncbi.nlm.nih.gov/32535236 https://pubmed.ncbi.nlm.nih.gov/32392205 https://pubmed.ncbi.nlm.nih.gov/32060341 https://pubmed.ncbi.nlm.nih.go…
ENSRNOG00000058593	Zbtb1	6.20656	6.29735e-06	0.0165771	zinc finger and BTB domain containing 1		may bind DNA [RGD, Feb 2006]	Biased expression in Thymus (RPKM 102.4), Spleen (RPKM 62.9) and 9 other tissues	https://www.ensembl.org/Rattus_norvegicus/Gene/ExpressionAtlas?g=ENSRNOG00000058593	http://www.ensembl.org/id/ENSRNOG00000058593	https://rgd.mcw.edu/rgdweb/search/search.html?term=1303095	https://www.ncbi.nlm.nih.gov/gene?term=(Zbtb1[Gene Name]) AND Rattus norvegicus[Organism]		https://pubmed.ncbi.nlm.nih.gov/34349770 https://pubmed.ncbi.nlm.nih.gov/34312970 https://pubmed.ncbi.nlm.nih.gov/34290994 https://pubmed.ncbi.nlm.nih.gov/32690611 https://pubmed.ncbi.nlm.nih.gov/32268116 https://pubmed.ncbi.nlm.nih.gov/29885067 https://pubmed.ncbi.nlm.nih.gov/29616049 https://pubmed.ncbi.nlm.nih.gov/28915559 https://pubmed.ncbi.nlm.nih.gov/28699140 https://pubmed.ncbi.nlm.nih.go…
ENSRNOG00000005806	Oxtr	-6.81173	8.55293e-06	0.0187623	oxytocin receptor	OT-R, OTR, OTR1	G-protein coupled receptor for the peptide hormone, oxytocin [RGD, Feb 2006]	Biased expression in Adrenal (RPKM 17.2), Uterus (RPKM 11.7) and 7 other tissues	https://www.ensembl.org/Rattus_norvegicus/Gene/ExpressionAtlas?g=ENSRNOG00000005806	http://www.ensembl.org/id/ENSRNOG00000005806	https://rgd.mcw.edu/rgdweb/search/search.html?term=3239	https://www.ncbi.nlm.nih.gov/gene?term=(Oxtr[Gene Name]) AND Rattus norvegicus[Organism]	https://pubmed.ncbi.nlm.nih.gov/34364851 https://pubmed.ncbi.nlm.nih.gov/34035479 https://pubmed.ncbi.nlm.nih.gov/34035071 https://pubmed.ncbi.nlm.nih.gov/34018699 https://pubmed.ncbi.nlm.nih.gov/33942400 https://pubmed.ncbi.nlm.nih.gov/33834423 https://pubmed.ncbi.nlm.nih.gov/33326336 https://pubmed.ncbi.nlm.nih.gov/33201416 https://pubmed.ncbi.nlm.nih.gov/33134294 https://pubmed.ncbi.nlm.nih.go…	https://pubmed.ncbi.nlm.nih.gov/34498316 https://pubmed.ncbi.nlm.nih.gov/34489531 https://pubmed.ncbi.nlm.nih.gov/34482474 https://pubmed.ncbi.nlm.nih.gov/34471100 https://pubmed.ncbi.nlm.nih.gov/34461067 https://pubmed.ncbi.nlm.nih.gov/34455235 https://pubmed.ncbi.nlm.nih.gov/34445168 https://pubmed.ncbi.nlm.nih.gov/34434131 https://pubmed.ncbi.nlm.nih.gov/34419875 https://pubmed.ncbi.nlm.nih.go…
ENSRNOG00000000130	Dnajb5	6.28312	1.30014e-05	0.0213291	DnaJ heat shock protein family (Hsp40) member B5			Biased expression in Muscle (RPKM 168.1), Brain (RPKM 82.7) and 9 other tissues	https://www.ensembl.org/Rattus_norvegicus/Gene/ExpressionAtlas?g=ENSRNOG00000000130	http://www.ensembl.org/id/ENSRNOG00000000130	https://rgd.mcw.edu/rgdweb/search/search.html?term=1307453	https://www.ncbi.nlm.nih.gov/gene?term=(Dnajb5[Gene Name]) AND Rattus norvegicus[Organism]	https://pubmed.ncbi.nlm.nih.gov/20626002	https://pubmed.ncbi.nlm.nih.gov/33191150 https://pubmed.ncbi.nlm.nih.gov/33153970 https://pubmed.ncbi.nlm.nih.gov/31295760 https://pubmed.ncbi.nlm.nih.gov/31001329 https://pubmed.ncbi.nlm.nih.gov/29113809 https://pubmed.ncbi.nlm.nih.gov/28380666 https://pubmed.ncbi.nlm.nih.gov/27740511 https://pubmed.ncbi.nlm.nih.gov/27462267 https://pubmed.ncbi.nlm.nih.gov/26713440 https://pubmed.ncbi.nlm.nih.go…
ENSRNOG00000018294	Hspa5	-6.64205	1.43891e-05	0.0213291	heat shock protein family A (Hsp70) member 5	BIP, GRP 78, GRP78	secreted protein of the endoplasmic reticulum; may be involved in the assembly of secreted and membrane-bound proteins [RGD, Feb 2006]	Biased expression in Liver (RPKM 2693.8), Heart (RPKM 2015.3) and 9 other tissues	https://www.ensembl.org/Rattus_norvegicus/Gene/ExpressionAtlas?g=ENSRNOG00000018294	http://www.ensembl.org/id/ENSRNOG00000018294	https://rgd.mcw.edu/rgdweb/search/search.html?term=2843	https://www.ncbi.nlm.nih.gov/gene?term=(Hspa5[Gene Name]) AND Rattus norvegicus[Organism]	https://pubmed.ncbi.nlm.nih.gov/33922129 https://pubmed.ncbi.nlm.nih.gov/33662529 https://pubmed.ncbi.nlm.nih.gov/32558399 https://pubmed.ncbi.nlm.nih.gov/32179193 https://pubmed.ncbi.nlm.nih.gov/31887356 https://pubmed.ncbi.nlm.nih.gov/31886193 https://pubmed.ncbi.nlm.nih.gov/31007149 https://pubmed.ncbi.nlm.nih.gov/30909829 https://pubmed.ncbi.nlm.nih.gov/30895947 https://pubmed.ncbi.nlm.nih.go…	https://pubmed.ncbi.nlm.nih.gov/34440849 https://pubmed.ncbi.nlm.nih.gov/34428631 https://pubmed.ncbi.nlm.nih.gov/34411749 https://pubmed.ncbi.nlm.nih.gov/34400174 https://pubmed.ncbi.nlm.nih.gov/34280426 https://pubmed.ncbi.nlm.nih.gov/34278167 https://pubmed.ncbi.nlm.nih.gov/34257557 https://pubmed.ncbi.nlm.nih.gov/34220925 https://pubmed.ncbi.nlm.nih.gov/34211507 https://pubmed.ncbi.nlm.nih.go…
ENSRNOG00000012972	Alox5	-6.57217	1.50764e-05	0.0213291	arachidonate 5-lipoxygenase	LOX5A	catalyzes the conversion of arachidonate to leukotriene A4 in leukotriene metabolism [RGD, Feb 2006]	Biased expression in Lung (RPKM 53.5), Heart (RPKM 25.7) and 9 other tissues	https://www.ensembl.org/Rattus_norvegicus/Gene/ExpressionAtlas?g=ENSRNOG00000012972	http://www.ensembl.org/id/ENSRNOG00000012972	https://rgd.mcw.edu/rgdweb/search/search.html?term=2096	https://www.ncbi.nlm.nih.gov/gene?term=(Alox5[Gene Name]) AND Rattus norvegicus[Organism]	https://pubmed.ncbi.nlm.nih.gov/34119929 https://pubmed.ncbi.nlm.nih.gov/33878031 https://pubmed.ncbi.nlm.nih.gov/33044073 https://pubmed.ncbi.nlm.nih.gov/32971106 https://pubmed.ncbi.nlm.nih.gov/32949599 https://pubmed.ncbi.nlm.nih.gov/32848749 https://pubmed.ncbi.nlm.nih.gov/32707371 https://pubmed.ncbi.nlm.nih.gov/32678115 https://pubmed.ncbi.nlm.nih.gov/32387183 https://pubmed.ncbi.nlm.nih.go…	https://pubmed.ncbi.nlm.nih.gov/34477945 https://pubmed.ncbi.nlm.nih.gov/34447410 https://pubmed.ncbi.nlm.nih.gov/34417262 https://pubmed.ncbi.nlm.nih.gov/34265279 https://pubmed.ncbi.nlm.nih.gov/34261605 https://pubmed.ncbi.nlm.nih.gov/34249719 https://pubmed.ncbi.nlm.nih.gov/34203378 https://pubmed.ncbi.nlm.nih.gov/34175402 https://pubmed.ncbi.nlm.nih.gov/34143955 https://pubmed.ncbi.nlm.nih.go…
ENSRNOG00000000422	Dxo	6.59143	1.62051e-05	0.0213291	decapping exoribonuclease	Dom3z		Biased expression in Adrenal (RPKM 116.7), Kidney (RPKM 46.2) and 9 other tissues	https://www.ensembl.org/Rattus_norvegicus/Gene/ExpressionAtlas?g=ENSRNOG00000000422	http://www.ensembl.org/id/ENSRNOG00000000422	https://rgd.mcw.edu/rgdweb/search/search.html?term=1303267	https://www.ncbi.nlm.nih.gov/gene?term=(Dxo[Gene Name]) AND Rattus norvegicus[Organism]	https://pubmed.ncbi.nlm.nih.gov/23403337 https://pubmed.ncbi.nlm.nih.gov/22822534 https://pubmed.ncbi.nlm.nih.gov/21316490 https://pubmed.ncbi.nlm.nih.gov/21171154 https://pubmed.ncbi.nlm.nih.gov/10485964 https://pubmed.ncbi.nlm.nih.gov/7841148	https://pubmed.ncbi.nlm.nih.gov/34165569 https://pubmed.ncbi.nlm.nih.gov/34065081 https://pubmed.ncbi.nlm.nih.gov/33792897 https://pubmed.ncbi.nlm.nih.gov/33280511 https://pubmed.ncbi.nlm.nih.gov/33264285 https://pubmed.ncbi.nlm.nih.gov/33182284 https://pubmed.ncbi.nlm.nih.gov/32665318 https://pubmed.ncbi.nlm.nih.gov/32610488 https://pubmed.ncbi.nlm.nih.gov/32497619 https://pubmed.ncbi.nlm.nih.go…
ENSRNOG00000009219	Hepacam	6.30519	1.81342e-05	0.0216984	hepatic and glial cell adhesion molecule	RGD1306811		Biased expression in Brain (RPKM 39.0), Testes (RPKM 4.4) and 1 other tissue	https://www.ensembl.org/Rattus_norvegicus/Gene/ExpressionAtlas?g=ENSRNOG00000009219	http://www.ensembl.org/id/ENSRNOG00000009219	https://rgd.mcw.edu/rgdweb/search/search.html?term=1306811	https://www.ncbi.nlm.nih.gov/gene?term=(Hepacam[Gene Name]) AND Rattus norvegicus[Organism]	https://pubmed.ncbi.nlm.nih.gov/34171291 https://pubmed.ncbi.nlm.nih.gov/30076890 https://pubmed.ncbi.nlm.nih.gov/25185546 https://pubmed.ncbi.nlm.nih.gov/23793458 https://pubmed.ncbi.nlm.nih.gov/21624973 https://pubmed.ncbi.nlm.nih.gov/21419380 https://pubmed.ncbi.nlm.nih.gov/18293412	https://pubmed.ncbi.nlm.nih.gov/34352210 https://pubmed.ncbi.nlm.nih.gov/34171291 https://pubmed.ncbi.nlm.nih.gov/33909312 https://pubmed.ncbi.nlm.nih.gov/33736645 https://pubmed.ncbi.nlm.nih.gov/33665242 https://pubmed.ncbi.nlm.nih.gov/33551753 https://pubmed.ncbi.nlm.nih.gov/33187987 https://pubmed.ncbi.nlm.nih.gov/33024272 https://pubmed.ncbi.nlm.nih.gov/32507665 https://pubmed.ncbi.nlm.nih.go…
ENSRNOG00000059889	AC120291.4	-6.26582	2.94972e-05	0.0323535					https://www.ensembl.org/Rattus_norvegicus/Gene/ExpressionAtlas?g=ENSRNOG00000059889	http://www.ensembl.org/id/ENSRNOG00000059889		https://www.ncbi.nlm.nih.gov/gene?term=(AC120291.4[Gene Name]) AND Rattus norvegicus[Organism]
ENSRNOG00000058991	AABR07016640.3	-6.25526	3.25398e-05	0.0329453					https://www.ensembl.org/Rattus_norvegicus/Gene/ExpressionAtlas?g=ENSRNOG00000058991	http://www.ensembl.org/id/ENSRNOG00000058991		https://www.ncbi.nlm.nih.gov/gene?term=(AABR07016640.3[Gene Name]) AND Rattus norvegicus[Organism]
ENSRNOG00000054879	Zic2	6.10837	4.50542e-05	0.0423574	Zic family member 2			Restricted expression toward (RPKM 79.3)	https://www.ensembl.org/Rattus_norvegicus/Gene/ExpressionAtlas?g=ENSRNOG00000054879	http://www.ensembl.org/id/ENSRNOG00000054879	https://rgd.mcw.edu/rgdweb/search/search.html?term=1311174	https://www.ncbi.nlm.nih.gov/gene?term=(Zic2[Gene Name]) AND Rattus norvegicus[Organism]	https://pubmed.ncbi.nlm.nih.gov/23249126	https://pubmed.ncbi.nlm.nih.gov/34421500 https://pubmed.ncbi.nlm.nih.gov/34417711 https://pubmed.ncbi.nlm.nih.gov/34336819 https://pubmed.ncbi.nlm.nih.gov/34278490 https://pubmed.ncbi.nlm.nih.gov/34232917 https://pubmed.ncbi.nlm.nih.gov/34122521 https://pubmed.ncbi.nlm.nih.gov/34099631 https://pubmed.ncbi.nlm.nih.gov/33902582 https://pubmed.ncbi.nlm.nih.gov/33833117 https://pubmed.ncbi.nlm.nih.go…
ENSRNOG00000006298	Cpne3	-6.06418	4.95783e-05	0.0430857	copine 3			Biased expression in Kidney (RPKM 228.8), Lung (RPKM 212.3) and 9 other tissues	https://www.ensembl.org/Rattus_norvegicus/Gene/ExpressionAtlas?g=ENSRNOG00000006298	http://www.ensembl.org/id/ENSRNOG00000006298	https://rgd.mcw.edu/rgdweb/search/search.html?term=1310178	https://www.ncbi.nlm.nih.gov/gene?term=(Cpne3[Gene Name]) AND Rattus norvegicus[Organism]		https://pubmed.ncbi.nlm.nih.gov/33767297 https://pubmed.ncbi.nlm.nih.gov/33725213 https://pubmed.ncbi.nlm.nih.gov/33630973 https://pubmed.ncbi.nlm.nih.gov/32362048 https://pubmed.ncbi.nlm.nih.gov/32012982 https://pubmed.ncbi.nlm.nih.gov/30519322 https://pubmed.ncbi.nlm.nih.gov/30214300 https://pubmed.ncbi.nlm.nih.gov/30078189 https://pubmed.ncbi.nlm.nih.gov/29297177 https://pubmed.ncbi.nlm.nih.go…
ENSRNOG00000046391	Fam177a1	-6.01552	5.23758e-05	0.0430857	family with sequence similarity 177, member A1			Biased expression in Thymus (RPKM 123.8), Adrenal (RPKM 107.7) and 9 other tissues	https://www.ensembl.org/Rattus_norvegicus/Gene/ExpressionAtlas?g=ENSRNOG00000046391	http://www.ensembl.org/id/ENSRNOG00000046391	https://rgd.mcw.edu/rgdweb/search/search.html?term=2323636	https://www.ncbi.nlm.nih.gov/gene?term=(Fam177a1[Gene Name]) AND Rattus norvegicus[Organism]		https://pubmed.ncbi.nlm.nih.gov/32806782 https://pubmed.ncbi.nlm.nih.gov/29228969 https://pubmed.ncbi.nlm.nih.gov/27488439 https://pubmed.ncbi.nlm.nih.gov/25558065 https://pubmed.ncbi.nlm.nih.gov/20136554
ENSRNOG00000055860	Arl8b	5.97431	6.00312e-05	0.0449702	ADP-ribosylation factor like GTPase 8B			Biased expression in Brain (RPKM 407.2), Heart (RPKM 360.6) and 9 other tissues	https://www.ensembl.org/Rattus_norvegicus/Gene/ExpressionAtlas?g=ENSRNOG00000055860	http://www.ensembl.org/id/ENSRNOG00000055860	https://rgd.mcw.edu/rgdweb/search/search.html?term=1562830	https://www.ncbi.nlm.nih.gov/gene?term=(Arl8b[Gene Name]) AND Rattus norvegicus[Organism]	https://pubmed.ncbi.nlm.nih.gov/16650381	https://pubmed.ncbi.nlm.nih.gov/34338933 https://pubmed.ncbi.nlm.nih.gov/34298771 https://pubmed.ncbi.nlm.nih.gov/34050452 https://pubmed.ncbi.nlm.nih.gov/33878344 https://pubmed.ncbi.nlm.nih.gov/33629936 https://pubmed.ncbi.nlm.nih.gov/33157038 https://pubmed.ncbi.nlm.nih.gov/33110168 https://pubmed.ncbi.nlm.nih.gov/32917789 https://pubmed.ncbi.nlm.nih.gov/32573315 https://pubmed.ncbi.nlm.nih.go…
ENSRNOG00000055078	Cyp4b1	5.95766	6.30591e-05	0.0449702	cytochrome P450, family 4, subfamily b, polypeptide 1		may activate carcinogenic amines and contribute to bladder cancer [RGD, Feb 2006]	Biased expression in Lung (RPKM 940.3), Kidney (RPKM 160.3) and 4 other tissues	https://www.ensembl.org/Rattus_norvegicus/Gene/ExpressionAtlas?g=ENSRNOG00000055078	http://www.ensembl.org/id/ENSRNOG00000055078	https://rgd.mcw.edu/rgdweb/search/search.html?term=2480	https://www.ncbi.nlm.nih.gov/gene?term=(Cyp4b1[Gene Name]) AND Rattus norvegicus[Organism]	https://pubmed.ncbi.nlm.nih.gov/32879197 https://pubmed.ncbi.nlm.nih.gov/30779732 https://pubmed.ncbi.nlm.nih.gov/23682585 https://pubmed.ncbi.nlm.nih.gov/23358148 https://pubmed.ncbi.nlm.nih.gov/17205564 https://pubmed.ncbi.nlm.nih.gov/16788951 https://pubmed.ncbi.nlm.nih.gov/16673812 https://pubmed.ncbi.nlm.nih.gov/16232194 https://pubmed.ncbi.nlm.nih.gov/12894565 https://pubmed.ncbi.nlm.nih.go…	https://pubmed.ncbi.nlm.nih.gov/34410167 https://pubmed.ncbi.nlm.nih.gov/34334497 https://pubmed.ncbi.nlm.nih.gov/34326698 https://pubmed.ncbi.nlm.nih.gov/34273568 https://pubmed.ncbi.nlm.nih.gov/33767253 https://pubmed.ncbi.nlm.nih.gov/33592039 https://pubmed.ncbi.nlm.nih.gov/33243500 https://pubmed.ncbi.nlm.nih.gov/32879197 https://pubmed.ncbi.nlm.nih.gov/32728162 https://pubmed.ncbi.nlm.nih.go…
ENSRNOG00000003135	Fcrlb	-5.94303	6.49167e-05	0.0449702	Fc receptor-like B	RGD1563018		Biased expression in Lung (RPKM 4.4), Uterus (RPKM 3.4) and 7 other tissues	https://www.ensembl.org/Rattus_norvegicus/Gene/ExpressionAtlas?g=ENSRNOG00000003135	http://www.ensembl.org/id/ENSRNOG00000003135	https://rgd.mcw.edu/rgdweb/search/search.html?term=1563018	https://www.ncbi.nlm.nih.gov/gene?term=(Fcrlb[Gene Name]) AND Rattus norvegicus[Organism]		https://pubmed.ncbi.nlm.nih.gov/32908921 https://pubmed.ncbi.nlm.nih.gov/28302172 https://pubmed.ncbi.nlm.nih.gov/23593433 https://pubmed.ncbi.nlm.nih.gov/20869045 https://pubmed.ncbi.nlm.nih.gov/17356879 https://pubmed.ncbi.nlm.nih.gov/15815692
ENSRNOG00000015121	N4bp1	-5.90547	7.08835e-05	0.0466485	Nedd4 binding protein 1	RGD1305179		Biased expression in Adrenal (RPKM 78.1), Lung (RPKM 76.2) and 9 other tissues	https://www.ensembl.org/Rattus_norvegicus/Gene/ExpressionAtlas?g=ENSRNOG00000015121	http://www.ensembl.org/id/ENSRNOG00000015121	https://rgd.mcw.edu/rgdweb/search/search.html?term=1305179	https://www.ncbi.nlm.nih.gov/gene?term=(N4bp1[Gene Name]) AND Rattus norvegicus[Organism]		https://pubmed.ncbi.nlm.nih.gov/33990547 https://pubmed.ncbi.nlm.nih.gov/33654074 https://pubmed.ncbi.nlm.nih.gov/33289893 https://pubmed.ncbi.nlm.nih.gov/32971525 https://pubmed.ncbi.nlm.nih.gov/32365692 https://pubmed.ncbi.nlm.nih.gov/32272761 https://pubmed.ncbi.nlm.nih.gov/31876380 https://pubmed.ncbi.nlm.nih.gov/31795258 https://pubmed.ncbi.nlm.nih.gov/31319543 https://pubmed.ncbi.nlm.nih.go…
